# Supplementary material for: The effect of journal guidelines on the reporting of antibody validation
Source: PeerJ. 2020 Jun 3;8:e9300. doi: 10.7717/peerj.9300 (PMC7275675; doi:10.7717/peerj.9300)
Supplement: Data S2 — A random sample of the articles were evaluated by both JMH and WMH. This table displays both responses next to each other. Questions were answered with y (yes), n (no), na (not applicable) or ? (not clear). [file peerj-08-9300-s006.xlsx]

## Sheet: Sheet1
Random	Nr	DOI	URL	Journal	Times cited (at date retrieval)	Date published	sample	Date received	J: Section devoted to antibodies?	J_how_many_used	W_how_many_used	J: Application(s) using antibodies	J: Uses commercial antibodies?	W: Uses commercial antibodies?	J: Uses antibodies generated by researchers/received by other researchers?	W: Uses antibodies generated by researchers/received by other researchers?	J: Antibody information (characteristics) present?	W: Antibody information (characteristics) present?	J: Basic antibody information all commercial antibodies complete? (at least: name, supplier, catalog nr or RRID)	W: Basic antibody information all commercial antibodies complete? (at least: name, supplier, catalog nr or RRID)	J: Basic antibody information all non-commercial antibodies complete? (at least: host-animal, immunogen or RRID)	W: Basic antibody information all non-commercial antibodies complete? (at least: host-animal, immunogen or RRID)	J_basic_info_all_primary_complete	W_basic_info_all_primary_complete	J_val_info_present	W_val_info_present	J: Shows proof of validation/explains validation?	W: Shows proof of validation/explains validation?	J_how_many_validated	W_how_many_validated	J: Place of info validation (SI or main text?):	J_val_some_ not_others	W_val_some_ not_others	J_diff_typ_val_dif_abs	W_diff_typ_val_dif_abs	J_multiple_types_per_ab	W_multiple_types_per_ab	J_all_primary_validated	J_all_primary_validated_na_no	W_all_primary_validated	W_all_primary_validated_na_no	J_ref_supplier	W_ref_supplier	J_ref_lit	W_ref_lit	J_ref_database	W_ref_database	J_Val_by_researcher	W_Val_by_researcher
0.118166	1	10.1002/cne.10467	http://doi.org/10.1002/cne.10467	JCN	53	2002-12-23	before	2002-04-03	n	3	3	IHC	y	y	?	?	y	y	n	n	na	n	n	n	n	n	na	na	na	na	na	na	na	na	na	na	na	na	n	na	n	na	na	na	na	na	na	na	na
0.125935	26	10.1016/j.neuroscience.2017.04.021	http://doi.org/10.1016/j.neuroscience.2017.04.021	Neuroscience	0	2017-06-23	after	2016-12-15	n	2	2	IHC	y	y	n	n	y	y	y	y	na	na	y	y	n	n	na	na	na	na	na	na	na	na	na	na	na	na	n	na	n	na	na	na	na	na	na	na	na
0.0049906	35	10.1038/nature01606	http://doi.org/10.1038/nature01606	Nature	496	2003-05-29	before	2003-02-19	n	12	11	IP; WB; ChIP; pull down assay; purification	y	y	n	n	y	y	n	n	na	na	n	n	y	y	y	y	7	3	main	y	y	y	n	n	n	n	n	n	n	n	n	n	n	n	n	y	y
0.0805297	38	10.1002/cne.24365	http://doi.org/10.1002/cne.24365	JCN	0	2018-03-01	after	2016-11-26	y	11	11	IHC;ICC	y	y	n	?	y	y	n	?	na	?	y	y	y	y	y	y	7	7	main	y	y	n	n	n	y	n	n	n	n	n	n	y	y	n	n	n	y
0.136109	56	10.1038/nature01709	http://doi.org/10.1038/nature01709	Nature	1036	2003-07-03	before	2003-04-14	n	3	3	IF;WB	y	y	y	y	y	y	n	n	n	n	n	n	y	y	y	y	1	1	main	y	y	na	n	n	n	n	n	n	n	n	n	n	n	n	n	y	y
0.164928	60	10.1016/j.neuroscience.2018.04.004	http://doi.org/10.1016/j.neuroscience.2018.04.004	Neuroscience	0	2018-06-01	after	2018-02-08	n	3	2	WB;IHC	y	y	y	?	y	y	n	?	y	?	n	n	y	y	y	y	1	?	main	y	n	na	n	y	y	n	n	y	y	n	n	n	n	n	n	y	n
0.0818752	65	10.1002/cne.10380	http://doi.org/10.1002/cne.10380	JCN	46	2002-10-21	before	2002-03-19	n	5	5	IHC;WB	y	y	y	n	y	y	n	n	y	na	n	n	y	y	y	y	2	1	main	y	y	y	n	y	y	n	n	n	n	n	n	y	y	n	n	y	y
0.12806	69	10.1016/S0306-4522(02)00559-6	http://doi.org/10.1016/S0306-4522(02)00559-6	Neuroscience	15	2003-01-15	before	31-07-2002 * accepted	n	9	9	ICC;ISH	y	y	n	?	y	y	n	n	na	n	n	n	n	y	na	y	na	3	na	na	y	na	n	na	n	na	n	n	n	na	n	na	y	na	n	na	n
0.170383	71	10.1126/science.1076997	http://doi.org/10.1126/science.1076997	Science	1909	2002-11-01	before	2002-08-05	y	10	10	ELISA ; WB ; IP? ; ChIP	?	?	y	y	y	y	na	?	n	n	n	n	y	y	y	y	1	3	main;SI	y	y	na	y	y	n	n	n	n	n	n	n	n	y	n	n	y	y
0.069354	75	10.1002/cne.24261	http://doi.org/10.1002/cne.24261	JCN	2	2017-12-15	after	2016-09-07	y	4	4	IHC	y	y	n	n	y	y	y	y	na	na	y	y	y	y	y	y	1	1	main	y	y	na	n	y	n	n	n	n	n	n	n	y	y	n	n	y	n
0.104443	80	10.1126/science.aan0365	http://doi.org/10.1126/science.aan0365	Science	6	2017-09-08	after	2017-03-03	y	11	?	TUNEL assay; flow cytometry	y	y	n	?	y	y	n	n	na	n	n	n	n	y	na	y	na	?	na	na	y	na	n	na	n	na	n	n	n	na	n	na	y	na	n	na	n
0.0930898	88	10.1126/science.1081846	http://doi.org/10.1126/science.1081846	Science	141	2003-04-18	before	2002-12-23	n	10	10	IP; IF; WB	y	y	?	?	y	y	n	n	?	n	n	n	n	y	na	y	na	2	na	na	y	na	y	na	y	na	n	n	n	na	n	na	n	na	n	na	y
0.021766	97	10.1038/nature23478	http://doi.org/10.1038/nature23478	Nature	4	2017-09-07	after	2016-12-28	n	1	1	detect transfected cells with antibody-coated bead method	y	y	n	n	y	y	n	n	na	na	n	n	n	n	na	na	na	na	na	na	na	na	na	na	na	na	n	na	n	na	na	na	na	na	na	na	na
0.0679614	112	10.1126/science.aah6834	http://doi.org/10.1126/science.aah6834	Science	0	2018-01-19	after	2016-07-31	y	20	20	WB	y	y	n	n	y	y	n	n	na	na	n	n	n	y	na	y	na	5	na	na	y	na	n	na	n	na	n	n	n	na	n	na	n	na	n	na	y
0.0201189	113	10.1038/nature22965	http://doi.org/10.1038/nature22965	Nature	10	2017-06-22	after	2016-10-24	y	22	20	WB; IP; IHC	y	y	y	?	y	y	n	n	n	?	n	n	y	y	y	y	6	7	main;SI	y	y	y	n	y	n	n	n	n	n	n	n	n	n	n	n	y	y
0.158603	117	10.1016/S0306-4522(02)00452-9	http://doi.org/10.1016/S0306-4522(02)00452-9	Neuroscience	49	2002-12-02	before	2002-02-20	n	12	11	ICC; double IF	y	y	y	y	y	y	n	n	n	n	n	n	n	n	na	na	na	na	na	na	na	na	na	na	na	na	n	na	n	na	na	na	na	na	na	na	na
[truncated: 66 more columns]
